# Supplementary material for: Reliability, factor structure, and criterion validity: testing the problematic social media use scale in Chinese college students
Source: PeerJ. 2026 May 11;14:e21138. doi: 10.7717/peerj.21138 (PMC13175062; doi:10.7717/peerj.21138)
Supplement: Supplemental Information 1 [file peerj-14-21138-s001.xlsx]

## Sheet: Sheet1
gender	age	Item1	Item2	Item3	Item4	Item5	Item6	Item7	Item8	Item9	Item10	Item11	Item12	Item13	Item14	Item15	total	aPOSI	MoodRegulation	negativeoutcomes	cognitivepreoccupation	compulsiveuse
1	35	7	7	7	7	7	7	5	6	7	6	7	8	7	6	6	100	21	21	19	18	21
2	21	5	5	3	5	4	4	3	4	3	3	3	3	3	4	4	56	13	13	11	10	9
1	21	4	4	4	2	1	1	1	2	1	2	2	2	2	2	2	32	12	4	6	4	6
2	22	2	3	2	3	3	3	3	5	5	6	4	7	5	4	4	59	7	9	13	13	17
2	20	3	3	6	4	4	4	2	3	2	2	2	2	2	3	3	45	12	12	8	7	6
2	21	4	4	1	1	1	1	1	1	1	4	1	1	8	1	1	31	9	3	10	3	6
2	20	6	6	6	4	6	6	6	5	3	3	4	4	4	6	5	74	18	16	15	14	11
1	22	8	7	5	5	6	6	7	6	5	5	6	5	6	6	6	89	20	17	18	18	16
2	20	5	5	5	8	8	7	7	6	4	3	5	4	5	4	5	81	15	23	14	17	12
2	19	8	8	5	8	1	1	5	2	4	8	1	3	1	1	8	64	21	10	10	11	12
2	21	5	7	3	7	6	2	1	3	1	2	1	1	1	1	2	43	15	15	4	5	4
2	19	4	4	3	7	7	5	2	1	1	1	1	1	1	1	1	40	11	19	3	4	3
2	21	5	4	5	1	1	1	6	5	6	1	1	5	4	1	1	47	14	3	6	17	7
2	19	6	7	5	2	8	8	1	6	1	1	1	1	1	1	1	50	18	18	3	8	3
2	20	3	3	3	6	7	7	2	5	2	7	8	2	3	1	1	60	9	20	5	9	17
2	21	3	3	3	3	8	8	3	2	2	4	1	1	1	1	1	44	9	19	3	7	6
2	20	1	5	1	1	1	1	1	1	1	5	5	5	5	1	5	39	7	3	11	3	15
2	20	4	5	3	3	3	3	3	3	3	5	4	4	5	4	4	56	12	9	13	9	13
2	19	2	2	2	1	1	1	1	1	1	5	1	1	2	1	1	23	6	3	4	3	7
2	20	3	3	4	5	5	5	6	4	2	4	4	2	3	2	2	54	10	15	7	12	10
2	23	3	4	4	1	1	2	1	1	1	1	1	1	2	1	3	27	11	4	6	3	3
2	21	1	8	8	8	1	8	1	1	1	4	1	1	1	1	1	46	17	17	3	3	6
2	19	3	5	2	1	3	1	1	1	1	3	4	1	1	4	2	33	10	5	7	3	8
2	20	5	8	6	4	2	2	1	3	1	3	1	1	1	5	5	48	19	8	11	5	5
1	28	6	6	3	6	2	6	2	3	3	3	2	3	3	1	3	52	15	14	7	8	8
2	18	5	4	2	1	1	1	1	1	1	1	1	1	1	1	4	26	11	3	6	3	3
2	20	2	2	2	3	3	2	2	2	2	3	1	1	2	2	2	31	6	8	6	6	5
1	19	4	4	4	1	1	1	1	1	1	1	1	1	2	1	1	25	12	3	4	3	3
2	18	3	3	3	6	6	6	2	2	4	3	3	3	3	2	2	51	9	18	7	8	9
2	23	4	5	4	2	3	3	4	5	5	5	5	4	4	5	5	63	13	8	14	14	14
2	25	4	5	6	3	3	4	4	3	4	4	4	4	3	6	4	61	15	10	13	11	12
1	19	1	3	1	1	1	7	4	7	2	7	8	3	5	8	6	64	5	9	19	13	18
2	22	7	6	7	6	6	7	6	6	6	6	6	6	6	6	6	93	20	19	18	18	18
2	19	3	3	3	3	3	3	1	1	1	1	1	1	1	1	1	27	9	9	3	3	3
2	20	2	2	2	3	6	6	4	2	2	2	2	2	2	2	2	41	6	15	6	8	6
2	20	1	1	1	1	1	4	1	1	1	1	1	1	1	1	1	18	3	6	3	3	3
2	19	3	3	3	6	6	6	5	5	5	5	5	5	5	3	3	68	9	18	11	15	15
2	19	8	6	7	7	7	7	1	3	3	1	3	1	1	1	2	58	21	21	4	7	5
2	20	2	5	2	7	4	2	3	3	4	4	3	3	1	1	3	47	9	13	5	10	10
2	18	2	2	2	4	3	3	1	1	1	1	1	1	1	1	2	26	6	10	4	3	3
2	19	2	2	2	4	5	4	6	5	6	6	7	6	6	4	4	69	6	13	14	17	19
1	26	4	4	3	3	3	3	3	3	3	3	3	3	3	3	3	47	11	9	9	9	9
2	22	2	4	3	8	8	8	1	8	3	8	8	3	6	7	4	81	9	24	17	12	19
2	19	6	4	4	4	6	3	5	8	7	8	7	7	6	1	2	78	14	13	9	20	22
2	23	5	5	5	8	5	5	1	3	2	2	2	2	2	3	7	57	15	18	12	6	6
2	22	4	4	4	1	1	1	1	1	1	1	1	1	1	4	4	30	12	3	9	3	3
2	19	2	2	2	4	4	4	3	6	5	3	3	3	4	3	5	53	6	12	12	14	9
2	20	3	3	3	3	4	2	4	6	6	5	4	4	3	7	7	64	9	9	17	16	13
2	22	3	2	4	5	4	5	1	7	3	6	5	5	8	8	8	74	9	14	24	11	16
1	18	7	6	3	3	3	3	2	3	1	4	5	1	3	1	2	47	16	9	6	6	10
2	19	3	5	4	4	5	3	2	5	3	3	3	3	2	3	3	51	12	12	8	10	9
2	21	3	4	3	1	5	4	8	8	6	6	4	4	4	3	6	69	10	10	13	22	14
2	22	4	4	4	4	8	8	8	8	8	6	8	6	6	4	4	90	12	20	14	24	20
2	24	5	6	6	6	8	6	5	3	2	4	6	6	4	4	4	75	17	20	12	10	16
1	20	4	5	3	6	7	7	6	6	5	7	7	6	6	7	6	88	12	20	19	17	20
2	19	8	8	8	8	8	4	2	2	2	6	4	1	1	2	3	67	24	20	6	6	11
2	20	4	4	3	8	8	8	4	4	4	4	4	4	4	4	4	71	11	24	12	12	12
2	21	3	1	1	8	2	2	4	5	5	4	4	4	5	1	1	50	5	12	7	14	12
2	20	5	5	5	5	5	5	2	2	2	2	2	2	2	2	3	49	15	15	7	6	6
2	19	4	4	4	2	2	2	2	2	2	2	2	2	2	2	2	36	12	6	6	6	6
2	25	5	5	5	3	3	6	3	3	3	4	2	3	3	2	3	53	15	12	8	9	9
2	22	3	2	2	1	1	1	4	3	1	5	4	2	2	1	1	33	7	3	4	8	11
2	19	4	4	4	7	2	4	2	1	1	1	1	1	1	3	3	39	12	13	7	4	3
2	21	5	2	6	8	8	8	5	4	4	4	4	4	4	4	8	78	13	24	16	13	12
2	23	3	5	3	3	5	5	5	3	5	4	5	5	6	2	4	63	11	13	12	13	14
1	24	2	3	2	2	4	5	2	1	2	3	3	5	2	4	2	42	7	11	8	5	11
1	19	2	2	2	2	5	6	4	3	2	3	3	3	2	2	2	43	6	13	6	9	9
1	21	5	6	6	6	6	5	1	1	1	2	1	1	1	2	2	46	17	17	5	3	4
2	18	4	3	5	2	2	2	2	2	2	3	2	2	5	3	5	44	12	6	13	6	7
2	19	5	5	5	3	3	3	2	6	6	5	5	6	2	2	2	60	15	9	6	14	16
2	19	4	4	8	8	5	7	6	7	3	2	3	4	4	4	4	73	16	20	12	16	9
2	21	1	1	1	1	1	1	1	1	8	8	8	8	8	8	8	64	3	3	24	10	24
2	21	3	3	3	2	3	5	2	4	3	3	3	4	3	4	2	47	9	10	9	9	10
2	24	3	3	7	5	5	6	6	4	4	3	3	3	3	3	3	61	13	16	9	14	9
2	18	5	6	6	6	6	6	1	1	1	7	7	1	6	6	5	70	17	18	17	3	15
2	23	7	8	8	1	4	2	7	8	8	8	8	6	8	4	3	90	23	7	15	23	22
1	22	3	4	3	3	5	5	3	3	4	5	6	4	3	3	3	57	10	13	9	10	15
2	20	1	2	1	1	1	2	3	3	2	3	1	1	3	1	1	26	4	4	5	8	5
2	23	2	6	2	7	7	7	4	4	4	6	6	4	3	1	1	64	10	21	5	12	16
2	21	2	6	2	2	2	2	5	2	2	5	2	2	2	2	2	40	10	6	6	9	9
1	19	4	4	3	4	5	6	6	6	5	5	5	2	2	1	2	60	11	15	5	17	12
2	20	3	2	1	4	3	2	1	3	2	3	2	2	2	1	3	34	6	9	6	6	7
2	20	3	2	2	2	2	2	2	1	4	3	3	4	3	2	2	37	7	6	7	7	10
2	19	4	3	8	1	2	6	1	1	1	1	2	3	1	5	4	43	15	9	10	3	6
2	20	4	5	3	4	6	6	2	5	2	1	1	1	3	1	3	47	12	16	7	9	3
2	18	3	4	3	3	5	5	2	2	2	1	1	1	1	2	1	36	10	13	4	6	3
2	19	1	2	1	6	4	5	6	5	5	4	5	5	3	3	4	59	4	15	10	16	14
2	27	1	1	1	1	1	1	1	1	1	1	1	1	1	1	1	15	3	3	3	3	3
1	26	1	1	1	1	1	1	1	1	3	3	2	3	1	1	1	22	3	3	3	5	8
2	18	1	1	3	8	5	3	4	3	1	1	1	1	1	8	1	42	5	16	10	8	3
2	19	1	1	3	1	2	4	1	3	3	2	3	3	3	3	3	36	5	7	9	7	8
2	19	5	5	5	5	5	5	4	4	4	4	4	4	4	4	4	66	15	15	12	12	12
2	19	6	6	5	7	7	7	4	7	3	3	2	2	2	4	3	68	17	21	9	14	7
2	21	4	4	4	6	6	6	5	7	5	8	8	5	3	6	4	81	12	18	13	17	21
1	22	3	2	7	4	3	3	2	2	2	2	3	1	4	3	2	43	12	10	9	6	6
2	18	2	3	2	2	6	6	2	3	2	3	3	3	3	2	6	48	7	14	11	7	9
2	20	4	4	5	4	3	3	3	3	3	3	3	3	3	3	3	50	13	10	9	9	9
2	18	2	3	2	7	7	7	5	2	2	2	2	2	2	2	2	49	7	21	6	9	6
2	20	4	3	3	6	5	5	2	3	3	4	4	2	3	3	5	55	10	16	11	8	10
2	18	3	5	4	6	6	7	4	3	3	6	3	1	1	1	2	55	12	19	4	10	10
2	19	6	5	7	7	6	6	4	4	3	6	4	5	4	3	3	73	18	19	10	11	15
2	18	4	3	2	6	6	5	6	4	6	7	8	6	6	3	3	75	9	17	12	16	21
2	20	3	2	3	3	4	4	2	3	3	3	3	2	6	1	2	44	8	11	9	8	8
2	20	5	5	5	5	5	5	5	5	5	5	5	5	5	5	5	75	15	15	15	15	15
2	25	6	6	6	6	6	6	6	6	6	6	7	6	6	6	7	92	18	18	19	18	19
2	23	8	1	2	1	6	4	2	1	1	1	1	1	3	1	6	39	11	11	10	4	3
2	18	1	6	5	1	1	1	1	1	1	1	1	1	1	1	1	24	12	3	3	3	3
2	20	3	4	2	6	7	7	3	5	3	2	1	2	1	1	4	51	9	20	6	11	5
2	19	5	6	6	7	7	7	3	6	2	2	2	2	2	2	2	61	17	21	6	11	6
2	18	3	3	7	3	4	4	2	6	1	1	4	1	1	1	1	42	13	11	3	9	6
2	21	3	6	4	1	1	1	3	2	1	1	1	1	1	1	1	28	13	3	3	6	3
2	20	3	3	3	6	6	6	5	5	5	5	5	4	5	2	4	67	9	18	11	15	14
2	25	2	2	2	3	3	3	7	7	8	7	8	8	7	6	7	80	6	9	20	22	23
2	21	4	2	2	1	3	3	2	5	1	6	3	1	4	1	2	40	8	7	7	8	10
2	20	6	6	6	6	6	8	6	7	7	7	6	6	7	7	7	98	18	20	21	20	19
2	20	1	1	2	2	3	2	1	1	2	2	2	2	2	2	4	29	4	7	8	4	6
2	19	6	6	6	6	6	6	6	6	6	6	6	6	6	6	6	90	18	18	18	18	18
2	20	2	3	1	7	7	7	1	1	1	8	4	2	3	6	3	56	6	21	12	3	14
2	20	4	4	4	6	7	7	7	5	5	6	5	6	4	5	5	80	12	20	14	17	17
2	21	5	5	5	4	7	6	8	6	7	6	6	7	5	6	3	86	15	17	14	21	19
2	23	5	6	5	6	6	6	3	5	5	4	5	4	5	5	5	75	16	18	15	13	13
2	21	3	3	1	1	2	2	1	1	1	1	1	1	1	8	8	35	7	5	17	3	3
2	20	1	3	5	1	1	5	1	8	8	7	7	8	5	7	7	74	9	7	19	17	22
2	24	5	4	5	2	4	4	2	5	4	4	4	4	5	5	3	60	14	10	13	11	12
2	27	3	6	2	5	5	6	3	3	2	3	3	3	4	2	5	55	11	16	11	8	9
2	19	4	5	4	6	7	7	7	5	6	3	3	3	4	4	4	72	13	20	12	18	9
2	19	8	8	5	8	8	8	8	8	8	8	8	8	8	8	8	117	21	24	24	24	24
2	23	3	4	5	8	5	2	1	1	1	1	1	1	1	1	1	36	12	15	3	3	3
2	20	3	4	4	2	6	5	3	4	3	4	3	4	2	5	5	57	11	13	12	10	11
2	23	4	5	4	4	4	5	4	6	4	4	4	4	4	4	5	65	13	13	13	14	12
2	26	7	3	7	5	5	5	5	4	4	4	3	3	3	4	3	65	17	15	10	13	10
2	26	4	5	3	4	2	3	2	6	2	4	3	1	3	3	2	47	12	9	8	10	8
2	27	4	4	4	5	5	5	2	4	3	3	3	3	3	4	3	55	12	15	10	9	9
1	18	5	3	3	6	6	7	3	4	4	3	3	3	3	2	1	56	11	19	6	11	9
1	18	5	5	4	7	7	6	3	3	3	3	2	3	2	2	2	57	14	20	6	9	8
1	23	1	1	1	1	1	1	1	1	1	1	2	2	1	1	1	17	3	3	3	3	5
2	19	1	3	1	3	7	7	3	2	2	4	4	2	2	2	2	45	5	17	6	7	10
2	20	3	3	3	3	3	4	3	7	5	5	5	4	3	3	1	55	9	10	7	15	14
2	19	4	4	4	3	3	3	3	3	3	4	5	4	4	4	4	55	12	9	12	9	13
2	21	4	4	3	6	7	6	3	1	1	1	1	1	1	1	1	41	11	19	3	5	3
2	20	5	6	3	6	6	6	3	3	3	5	6	3	3	3	3	64	14	18	9	9	14
2	20	5	5	5	5	5	5	3	4	4	4	3	5	3	3	3	62	15	15	9	11	12
2	22	8	8	8	8	8	8	8	8	8	8	8	8	8	8	8	120	24	24	24	24	24
1	21	5	8	8	1	6	6	3	2	3	1	1	3	3	5	4	59	21	13	12	8	5
1	20	1	3	8	3	3	5	1	1	2	3	3	3	5	5	7	53	12	11	17	4	9
2	19	7	7	7	7	7	7	5	5	5	5	5	5	5	5	5	87	21	21	15	15	15
2	19	6	6	5	7	5	5	1	2	3	3	3	2	2	1	2	53	17	17	5	6	8
2	19	3	3	3	3	8	8	1	2	2	8	8	8	5	2	3	67	9	19	10	5	24
2	18	3	6	6	3	6	6	6	4	6	6	5	6	6	6	3	78	15	15	15	16	17
2	20	3	4	5	2	3	1	1	1	1	6	6	1	3	3	4	44	12	6	10	3	13
2	20	3	3	3	5	2	2	4	5	3	2	2	2	2	2	2	42	9	9	6	12	6
2	24	3	3	3	2	5	5	3	5	4	5	4	4	3	2	3	54	9	12	8	12	13
2	21	4	7	5	3	7	7	7	5	4	6	6	3	4	5	5	78	16	17	14	16	15
2	23	3	4	3	1	8	8	3	3	3	3	2	2	1	1	1	46	10	17	3	9	7
2	22	6	8	4	5	8	8	8	8	8	8	8	8	8	8	8	111	18	21	24	24	24
2	20	6	6	6	6	6	6	3	3	3	3	3	4	4	2	1	62	18	18	7	9	10
2	18	4	4	4	4	5	5	4	5	5	5	5	5	4	4	4	67	12	14	12	14	15
2	20	3	5	3	4	7	7	6	4	2	4	3	3	3	3	3	60	11	18	9	12	10
2	20	7	7	8	8	7	7	4	6	7	6	6	6	7	6	7	99	22	22	20	17	18
2	20	5	5	5	5	4	5	1	8	1	8	8	5	5	5	5	75	15	14	15	10	21
2	21	6	4	4	5	5	5	4	4	4	5	6	5	6	5	5	73	14	15	16	12	16
2	20	3	5	3	8	8	8	2	2	2	2	2	2	2	2	5	56	11	24	9	6	6
2	20	1	4	3	5	6	6	5	4	5	6	5	6	5	1	6	68	8	17	12	14	17
2	20	6	6	6	2	2	2	2	6	6	6	6	6	6	6	2	70	18	6	14	14	18
2	19	4	4	6	3	3	3	3	3	3	3	3	3	3	5	3	52	14	9	11	9	9
2	24	4	4	4	5	5	5	5	4	5	4	5	4	4	5	5	68	12	15	14	14	13
2	24	1	2	2	5	6	7	5	7	3	7	6	4	3	2	2	62	5	18	7	15	17
2	25	4	4	4	5	5	5	3	3	3	4	4	4	4	4	4	60	12	15	12	9	12
1	18	2	2	7	2	2	2	2	7	2	2	2	2	2	2	2	40	11	6	6	11	6
1	21	3	3	3	8	8	8	3	2	7	7	4	3	3	6	8	76	9	24	17	12	14
1	28	3	5	5	4	6	5	5	3	5	4	5	5	4	4	3	66	13	15	11	13	14
1	25	6	6	5	4	4	4	3	3	6	6	6	5	5	4	4	71	17	12	13	12	17
2	25	3	6	4	2	3	5	2	2	2	6	4	2	5	1	2	49	13	10	8	6	12
2	18	1	1	1	1	1	1	1	1	1	1	1	1	1	1	1	15	3	3	3	3	3
2	19	4	3	3	8	6	6	8	6	7	8	8	7	7	7	7	95	10	20	21	21	23
2	20	6	6	6	6	6	6	5	5	5	4	4	4	4	4	4	75	18	18	12	15	12
2	26	5	5	8	4	4	2	2	2	2	5	3	2	3	1	5	53	18	10	9	6	10
2	25	3	4	4	6	6	6	3	5	3	3	3	3	2	1	2	54	11	18	5	11	9
2	21	4	4	6	2	6	6	4	5	4	5	5	4	5	5	5	70	14	14	15	13	14
2	20	6	5	7	5	6	7	3	1	2	1	1	2	1	2	7	56	18	18	10	6	4
2	20	1	1	1	7	4	5	1	1	1	1	1	1	1	1	1	28	3	16	3	3	3
2	20	5	5	3	6	5	5	5	2	2	2	2	2	2	2	2	50	13	16	6	9	6
2	21	8	8	8	8	8	8	1	1	1	1	1	1	1	1	1	57	24	24	3	3	3
2	20	5	5	5	6	6	6	2	2	2	2	2	2	2	4	5	56	15	18	11	6	6
1	20	5	4	2	6	5	6	4	3	6	1	3	3	3	5	5	61	11	17	13	13	7
2	18	4	3	4	1	1	1	1	1	1	1	1	1	1	1	1	23	11	3	3	3	3
2	21	8	1	8	1	8	8	1	1	1	8	8	8	1	8	8	78	17	17	17	3	24
2	20	6	3	3	8	8	8	5	8	4	7	7	4	7	1	1	80	12	24	9	17	18
2	19	8	8	8	4	4	4	4	4	4	4	4	4	4	4	4	72	24	12	12	12	12
2	20	4	4	4	1	1	6	5	5	5	5	1	5	5	4	5	60	12	8	14	15	11
2	20	3	5	3	8	5	7	8	1	8	8	8	5	3	3	4	79	11	20	10	17	21
2	25	5	5	5	5	5	5	4	2	2	5	5	2	2	5	2	59	15	15	9	8	12
2	21	7	6	5	2	5	5	3	2	2	2	2	2	2	2	2	49	18	12	6	7	6
2	26	8	8	6	6	6	8	6	5	6	6	6	5	4	3	4	87	22	20	11	17	17
1	19	3	3	4	7	7	7	8	4	5	8	8	4	7	5	5	85	10	21	17	17	20
1	20	6	8	7	6	7	7	8	7	8	8	8	7	8	3	3	101	21	20	14	23	23
1	22	8	8	8	5	8	8	8	8	8	3	8	6	7	3	3	99	24	21	13	24	17
1	20	6	6	6	8	8	8	5	8	3	8	5	3	8	1	1	84	18	24	10	16	16
1	25	4	4	4	5	6	6	4	5	5	4	4	4	4	4	5	68	12	17	13	14	12
1	30	4	7	4	8	7	8	1	1	1	6	2	1	1	1	1	53	15	23	3	3	9
2	18	8	8	8	8	8	8	5	5	4	6	6	5	5	4	4	92	24	24	13	14	17
2	19	5	5	4	5	5	5	5	5	5	5	5	5	5	4	5	73	14	15	14	15	15
2	19	5	5	5	1	3	3	8	8	6	8	8	5	5	1	3	74	15	7	9	22	21
2	20	2	4	4	4	5	5	5	5	4	5	5	4	4	4	5	65	10	14	13	14	14
2	20	4	4	4	4	6	6	4	6	6	6	6	6	4	3	3	72	12	16	10	16	18
2	19	6	6	3	5	5	5	5	5	5	5	5	5	6	5	6	77	15	15	17	15	15
2	20	8	8	1	6	8	8	3	6	4	6	6	4	2	4	4	78	17	22	10	13	16
2	23	6	5	5	1	5	5	5	5	5	7	7	7	6	5	5	79	16	11	16	15	21
2	24	3	3	6	5	4	5	4	4	3	4	5	4	4	2	5	61	12	14	11	11	13
2	24	4	4	4	1	1	1	1	1	1	6	2	1	3	1	1	32	12	3	5	3	9
2	31	8	8	8	8	4	4	1	1	1	5	1	1	1	1	5	57	24	16	7	3	7
1	20	8	7	7	6	6	7	5	7	4	6	8	6	8	3	8	96	22	19	19	16	20
1	19	1	1	1	1	1	1	1	1	1	1	1	1	1	1	1	15	3	3	3	3	3
1	22	4	3	3	5	6	6	3	5	4	6	5	5	4	3	3	65	10	17	10	12	16
2	18	2	4	3	2	3	3	4	4	4	5	5	5	4	3	3	54	9	8	10	12	15
2	19	3	3	2	2	4	3	2	2	3	3	2	2	3	1	2	37	8	9	6	7	7
2	20	3	2	2	4	3	1	3	2	2	5	2	2	2	1	3	37	7	8	6	7	9
2	20	7	8	7	3	6	4	4	3	3	4	3	3	2	1	1	59	22	13	4	10	10
2	20	6	6	6	5	4	8	4	4	4	7	7	4	2	4	2	73	18	17	8	12	18
2	20	2	4	3	7	7	7	2	2	4	8	6	4	6	1	2	65	9	21	9	8	18
2	21	5	7	7	7	7	7	5	5	5	4	5	5	6	5	6	86	19	21	17	15	14
2	20	2	3	3	5	4	4	3	2	3	3	3	3	3	3	2	46	8	13	8	8	9
2	20	6	6	4	4	4	5	2	4	2	3	4	2	1	2	2	51	16	13	5	8	9
2	21	4	5	4	6	5	5	2	3	3	5	5	2	2	2	2	55	13	16	6	8	12
2	21	7	7	6	4	6	6	6	6	6	6	4	5	2	3	2	76	20	16	7	18	15
2	24	3	3	3	3	5	5	6	6	6	4	5	5	3	1	4	62	9	13	8	18	14
1	18	5	8	8	3	8	8	5	1	1	4	3	3	3	2	5	67	21	19	10	7	10
1	19	8	7	7	7	8	8	6	6	5	7	6	5	7	5	5	97	22	23	17	17	18
1	24	2	2	8	2	3	5	6	5	4	6	5	5	5	4	4	66	12	10	13	15	16
2	18	6	6	5	8	8	8	5	6	7	5	5	3	3	3	3	81	17	24	9	18	13
2	19	6	6	6	6	6	6	4	5	4	4	4	4	4	5	4	74	18	18	13	13	12
2	19	5	3	4	1	1	1	5	5	5	6	6	1	6	1	1	51	12	3	8	15	13
2	19	8	8	8	1	8	8	1	1	5	7	4	4	4	1	5	73	24	17	10	7	15
2	19	4	6	2	2	7	7	8	8	4	8	7	6	4	2	3	78	12	16	9	20	21
2	21	5	5	5	5	5	5	4	4	4	5	4	4	4	1	5	65	15	15	10	12	13
2	21	8	8	6	6	6	6	8	8	6	7	7	6	4	1	1	88	22	18	6	22	20
2	19	8	8	3	8	8	8	8	8	8	8	8	8	8	1	4	104	19	24	13	24	24
2	20	5	6	5	6	7	8	5	5	3	6	6	3	5	4	6	80	16	21	15	13	15
2	19	7	6	5	6	6	5	7	8	7	8	6	6	7	4	5	93	18	17	16	22	20
2	23	6	3	4	7	8	7	4	2	1	3	6	1	3	1	1	57	13	22	5	7	10
2	18	4	2	2	1	6	6	3	1	1	6	1	1	4	1	2	41	8	13	7	5	8
2	26	3	4	4	5	5	5	5	5	5	5	5	5	5	5	5	71	11	15	15	15	15
2	21	4	5	4	7	8	8	6	5	2	3	3	3	4	1	1	64	13	23	6	13	9
1	18	5	6	5	6	5	6	3	5	5	5	5	5	5	3	6	75	16	17	14	13	15
2	20	4	4	4	8	8	8	3	2	5	4	4	3	2	1	1	61	12	24	4	10	11
2	18	6	7	6	8	7	8	6	6	6	8	8	8	8	7	7	106	19	23	22	18	24
2	19	4	1	3	2	3	3	1	5	2	2	2	2	2	2	1	35	8	8	5	8	6
2	20	5	5	4	6	5	4	3	3	3	3	3	4	4	3	3	58	14	15	10	9	10
2	20	4	4	4	8	5	5	1	5	4	4	4	4	4	6	6	68	12	18	16	10	12
2	18	1	1	1	1	1	1	1	1	1	1	1	1	1	1	1	15	3	3	3	3	3
2	19	6	6	6	1	8	8	1	1	1	7	1	1	8	1	5	61	18	17	14	3	9
2	20	1	4	1	8	8	8	4	3	2	4	6	3	1	1	1	55	6	24	3	9	13
2	20	7	6	6	8	8	5	7	8	5	8	8	6	6	4	5	97	19	21	15	20	22
2	19	6	7	7	3	7	7	7	7	6	7	7	7	7	5	6	96	20	17	18	20	21
2	20	4	6	4	1	2	4	2	3	2	4	4	2	3	2	4	47	14	7	9	7	10
2	19	4	4	6	7	7	7	6	6	6	7	7	7	8	5	7	94	14	21	20	18	21
2	19	6	7	4	6	7	7	5	5	4	4	5	3	3	2	1	69	17	20	6	14	12
2	24	4	6	4	5	5	6	3	2	2	4	4	2	2	2	1	52	14	16	5	7	10
2	23	6	6	6	5	6	6	5	7	6	7	6	6	6	2	6	86	18	17	14	18	19
2	26	3	1	1	5	6	6	2	4	4	5	3	4	2	2	2	50	5	17	6	10	12
1	18	4	4	4	5	5	5	3	4	4	3	3	3	5	3	6	61	12	15	14	11	9
1	27	3	5	4	5	5	4	3	4	3	2	3	2	4	3	4	54	12	14	11	10	7
2	20	5	4	6	4	5	5	5	5	4	5	4	5	4	3	4	68	15	14	11	14	14
2	19	4	4	5	3	6	6	5	5	5	4	4	4	4	4	4	67	13	15	12	15	12
2	21	3	4	3	4	5	5	2	2	2	5	5	3	3	2	2	50	10	14	7	6	13
2	20	4	4	4	2	2	2	1	1	2	2	2	2	2	2	2	34	12	6	6	4	6
2	22	2	3	2	6	5	6	2	4	2	4	3	1	1	1	4	46	7	17	6	8	8
2	25	5	4	4	4	4	4	4	4	4	4	4	4	4	4	4	61	13	12	12	12	12
2	23	4	4	4	5	5	5	5	4	4	4	4	4	4	4	4	64	12	15	12	13	12
2	20	2	1	1	2	1	2	3	3	1	1	1	1	1	1	1	22	4	5	3	7	3
2	18	4	3	3	3	2	2	6	5	3	5	6	3	6	3	3	57	10	7	12	14	14
2	19	4	4	4	1	6	7	4	3	2	4	4	4	4	1	1	53	12	14	6	9	12
2	24	5	5	5	8	7	7	5	7	5	5	7	5	4	2	6	83	15	22	12	17	17
2	25	4	4	5	4	4	4	4	4	4	4	4	4	4	4	4	61	13	12	12	12	12
2	25	3	3	3	3	3	3	5	5	5	5	5	3	3	3	3	55	9	9	9	15	13
1	18	6	6	6	6	6	6	6	6	5	7	6	5	6	5	3	85	18	18	14	17	18
1	19	7	7	7	5	6	7	5	3	4	6	3	3	3	3	3	72	21	18	9	12	12
1	30	4	4	4	4	4	4	4	4	4	4	4	4	4	4	4	60	12	12	12	12	12
2	21	2	4	7	2	2	2	2	2	2	2	2	2	2	1	2	36	13	6	5	6	6
2	20	6	6	7	6	6	7	4	6	4	6	5	6	5	4	4	82	19	19	13	14	17
2	21	7	6	6	6	7	6	6	4	6	6	6	6	6	6	6	90	19	19	18	16	18
2	19	5	4	4	4	4	4	3	4	2	4	3	2	3	2	3	51	13	12	8	9	9
2	21	8	8	1	8	8	8	8	8	8	8	8	8	8	8	1	106	17	24	17	24	24
2	20	2	6	8	6	6	6	5	5	5	3	3	4	3	4	4	70	16	18	11	15	10
2	25	4	3	4	4	5	6	4	8	3	5	5	4	4	4	1	64	11	15	9	15	14
2	25	2	4	5	4	5	5	1	1	1	1	1	1	1	4	4	40	11	14	9	3	3
1	18	4	6	4	5	5	5	3	4	3	3	3	3	4	4	3	59	14	15	11	10	9
1	20	4	4	4	4	4	4	3	3	3	3	3	3	3	3	3	51	12	12	9	9	9
2	19	8	8	8	8	8	8	4	4	8	8	8	4	4	1	1	90	24	24	6	16	20
2	20	6	7	7	4	5	5	4	4	4	5	3	3	3	3	3	66	20	14	9	12	11
2	20	4	4	4	3	5	6	4	2	2	2	2	2	1	1	2	44	12	14	4	8	6
2	20	3	2	6	3	4	4	4	2	2	3	5	3	2	2	2	47	11	11	6	8	11
2	21	6	6	5	7	7	7	4	5	3	6	6	5	6	4	5	82	17	21	15	12	17
2	18	3	4	4	2	6	7	6	5	6	4	4	5	3	2	2	63	11	15	7	17	13
2	21	2	2	2	3	5	5	5	4	5	3	3	4	3	2	2	50	6	13	7	14	10
2	20	7	7	7	7	7	7	2	1	1	1	1	1	1	1	1	52	21	21	3	4	3
2	20	7	7	2	7	7	7	2	2	2	5	5	2	2	2	2	61	16	21	6	6	12
2	20	4	4	4	5	4	4	4	4	4	4	4	5	4	5	4	63	12	13	13	12	13
2	19	6	6	6	5	7	7	5	7	7	7	7	6	8	5	5	94	18	19	18	19	20
2	19	6	6	6	7	7	7	8	8	7	8	6	7	5	5	4	97	18	21	14	23	21
2	23	8	8	1	8	8	8	8	5	8	8	8	5	5	8	8	104	17	24	21	21	21
2	20	8	8	8	7	8	8	8	8	8	8	8	8	6	6	4	111	24	23	16	24	24
2	25	3	3	3	1	6	6	2	2	2	3	3	2	3	2	3	44	9	13	8	6	8
1	18	4	4	4	5	5	5	6	5	4	4	4	4	1	1	1	57	12	15	3	15	12
1	20	8	5	3	7	4	6	7	8	8	6	6	7	4	2	3	84	16	17	9	23	19
1	25	3	3	6	3	6	6	7	7	3	4	3	3	2	2	2	60	12	15	6	17	10
1	26	8	8	1	7	8	8	8	5	6	5	5	5	5	3	2	84	17	23	10	19	15
2	20	8	8	6	8	8	8	6	6	6	6	6	6	3	1	5	91	22	24	9	18	18
2	18	8	7	8	5	6	6	6	6	5	7	6	4	5	4	5	88	23	17	14	17	17
2	19	6	7	5	6	6	5	3	5	6	6	5	5	4	6	4	79	18	17	14	14	16
2	20	8	8	7	8	5	5	3	5	5	3	3	3	3	5	4	75	23	18	12	13	9
2	21	4	4	4	1	7	7	4	4	4	6	4	4	2	2	2	59	12	15	6	12	14
2	21	5	5	3	6	6	6	5	2	3	3	3	3	2	3	3	58	13	18	8	10	9
2	18	6	6	6	5	6	6	4	5	7	7	7	7	5	5	3	85	18	17	13	16	21
2	19	5	5	5	5	6	6	4	4	4	5	5	4	5	5	4	72	15	17	14	12	14
2	21	5	5	5	7	3	3	7	5	4	7	6	3	5	5	4	74	15	13	14	16	16
2	22	8	8	8	8	8	8	8	8	8	8	8	8	8	4	4	112	24	24	16	24	24
2	24	7	8	8	5	6	7	7	4	4	7	7	6	5	1	5	87	23	18	11	15	20
2	22	4	5	3	5	6	6	4	4	4	4	4	4	4	3	4	64	12	17	11	12	12
2	31	8	4	4	8	1	1	1	5	5	1	1	1	5	6	1	52	16	10	12	11	3
1	18	4	5	4	5	4	5	4	7	5	5	5	5	5	5	5	73	13	14	15	16	15
1	22	6	6	6	6	7	7	7	7	7	7	7	7	7	3	2	92	18	20	12	21	21
1	24	7	7	7	4	6	6	3	5	5	5	4	4	4	4	5	76	21	16	13	13	13
1	26	6	4	4	6	6	6	6	6	6	7	7	6	6	2	5	83	14	18	13	18	20
2	25	6	7	5	4	7	7	7	7	6	6	6	6	5	4	4	87	18	18	13	20	18
2	20	6	4	5	3	5	5	4	5	3	5	5	3	5	3	6	67	15	13	14	12	13
2	19	8	6	4	4	5	5	5	5	5	8	8	8	8	5	5	89	18	14	18	15	24
2	20	3	4	4	4	5	4	5	4	5	5	5	5	5	4	4	66	11	13	13	14	15
2	19	4	4	4	4	6	6	5	5	5	5	5	5	5	5	5	73	12	16	15	15	15
2	20	4	6	3	8	8	8	3	6	3	3	2	2	2	4	5	67	13	24	11	12	7
2	21	5	3	2	7	7	7	4	4	4	5	2	3	4	2	3	62	10	21	9	12	10
2	19	3	3	6	7	7	7	8	8	8	5	4	7	3	5	6	87	12	21	14	24	16
2	21	8	8	8	8	8	8	4	6	3	5	5	6	4	8	1	90	24	24	13	13	16
2	20	5	4	4	7	7	7	7	5	4	7	7	3	3	1	5	76	13	21	9	16	17
2	21	2	3	3	4	5	3	2	1	1	3	2	6	6	3	2	46	8	12	11	4	11
2	20	3	4	2	4	5	8	5	4	6	3	2	2	3	1	4	56	9	17	8	15	7
1	21	2	3	3	3	6	6	4	4	4	5	5	4	3	2	3	57	8	15	8	12	14
1	26	3	3	3	1	5	5	2	1	1	4	4	2	3	1	1	39	9	11	5	4	10
2	20	3	3	3	6	6	6	6	6	6	6	6	6	6	3	5	77	9	18	14	18	18
2	19	3	3	5	5	5	6	4	5	4	4	4	3	3	4	5	63	11	16	12	13	11
2	19	2	2	3	8	8	8	1	1	1	7	5	1	7	3	7	64	7	24	17	3	13
2	21	2	2	2	2	6	5	3	3	2	6	6	3	4	2	4	52	6	13	10	8	15
2	20	5	5	5	6	6	6	5	5	4	6	4	4	3	2	3	69	15	18	8	14	14
2	21	3	3	6	6	6	7	6	5	4	5	6	6	5	6	3	77	12	19	14	15	17
2	20	6	8	6	8	8	7	4	2	2	3	2	2	1	2	2	63	20	23	5	8	7
2	20	1	1	1	3	5	6	1	1	1	1	1	1	1	1	4	29	3	14	6	3	3
2	20	3	3	7	8	4	4	2	4	2	3	3	2	2	1	5	53	13	16	8	8	8
2	19	4	3	2	2	3	2	2	2	2	4	3	3	3	3	4	42	9	7	10	6	10
2	20	3	2	2	6	4	7	3	1	2	5	5	4	4	2	2	52	7	17	8	6	14
2	23	2	2	2	2	3	3	4	4	4	4	3	4	4	4	4	49	6	8	12	12	11
2	22	1	2	1	5	5	5	1	4	1	5	1	1	1	5	3	41	4	15	9	6	7
2	20	6	6	6	4	5	5	6	3	5	3	4	6	3	3	2	67	18	14	8	14	13
2	21	3	2	2	1	1	1	1	2	2	2	1	2	2	2	2	26	7	3	6	5	5
2	24	5	5	5	3	3	3	3	2	2	3	3	3	3	3	3	49	15	9	9	7	9
2	31	4	4	4	3	3	5	3	4	3	4	3	3	3	2	3	51	12	11	8	10	10
1	23	4	5	5	4	7	7	3	2	1	6	4	1	4	3	6	62	14	18	13	6	11
1	23	7	7	6	7	7	7	5	6	6	6	7	5	5	3	4	88	20	21	12	17	18
2	19	5	5	4	5	5	5	3	3	4	3	3	3	3	3	2	56	14	15	8	10	9
2	18	7	7	3	7	7	6	8	7	7	7	7	7	7	7	7	101	17	20	21	22	21
2	18	3	3	6	6	6	7	5	6	5	5	5	5	5	5	5	77	12	19	15	16	15
2	19	1	1	1	1	1	1	1	1	1	1	1	1	1	1	1	15	3	3	3	3	3
2	20	4	4	1	1	1	1	6	4	4	7	7	5	5	2	3	55	9	3	10	14	19
2	19	1	1	1	6	5	5	3	2	3	4	3	3	4	1	2	44	3	16	7	8	10
2	19	5	6	5	6	6	6	4	3	4	5	4	3	5	5	4	71	16	18	14	11	12
2	21	4	3	3	3	3	3	3	3	3	3	3	3	3	3	3	46	10	9	9	9	9
2	20	4	2	2	3	6	6	2	4	6	3	2	3	4	1	2	50	8	15	7	12	8
2	20	3	6	4	6	6	6	2	3	3	4	3	3	3	3	4	59	13	18	10	8	10
2	23	3	3	3	6	6	6	6	5	3	5	4	4	1	1	1	57	9	18	3	14	13
2	22	5	5	5	6	6	6	6	6	5	6	5	6	4	5	4	80	15	18	13	17	17
2	20	4	5	4	4	4	5	4	5	4	5	5	4	4	3	3	63	13	13	10	13	14
2	24	6	5	5	5	5	5	5	5	5	5	4	2	4	4	4	69	16	15	12	15	11
1	18	1	1	1	4	4	4	4	4	1	4	4	1	1	1	1	36	3	12	3	9	9
1	18	6	5	6	3	6	6	6	6	3	6	6	6	6	6	6	83	17	15	18	15	18
1	18	5	5	5	4	5	5	5	5	5	4	4	4	4	4	4	68	15	14	12	15	12
1	20	5	5	5	3	4	3	2	2	2	2	2	2	2	3	3	45	15	10	8	6	6
1	20	4	4	4	7	8	8	6	7	4	5	4	5	4	5	4	79	12	23	13	17	14
1	22	3	3	3	3	5	5	3	3	3	6	5	4	1	1	1	49	9	13	3	9	15
2	18	5	6	6	1	4	4	6	4	3	4	4	4	4	4	4	63	17	9	12	13	12
2	20	5	4	2	6	6	6	6	5	5	7	5	5	4	3	3	72	11	18	10	16	17
2	19	6	6	5	6	6	6	5	4	4	4	4	4	4	4	4	72	17	18	12	13	12
2	20	7	5	5	5	5	5	6	5	5	5	5	5	5	2	5	75	17	15	12	16	15
2	21	5	5	5	8	5	8	4	5	4	8	5	5	1	8	3	79	15	21	12	13	18
2	19	3	3	3	2	3	3	3	3	3	3	3	3	2	2	2	41	9	8	6	9	9
2	21	7	7	7	6	8	8	3	5	5	3	3	4	1	1	1	69	21	22	3	13	10
2	19	4	4	4	1	4	4	1	3	4	4	4	4	4	1	6	52	12	9	11	8	12
2	20	1	2	2	4	3	3	3	4	3	3	3	3	3	5	4	46	5	10	12	10	9
2	20	6	6	6	2	3	3	2	4	1	2	2	1	1	1	2	42	18	8	4	7	5
2	20	8	8	6	6	8	8	8	8	8	8	8	8	8	8	8	116	22	22	24	24	24
2	24	6	6	6	6	6	6	6	6	6	6	6	6	6	6	6	90	18	18	18	18	18
2	20	6	6	5	7	8	8	3	3	3	4	4	4	6	6	7	80	17	23	19	9	12
2	26	6	3	7	7	6	6	3	3	3	5	5	5	4	3	3	69	16	19	10	9	15
2	27	4	4	4	4	5	5	5	4	4	4	4	4	4	2	5	62	12	14	11	13	12
1	18	3	3	2	1	7	8	8	6	6	8	8	8	8	1	4	81	8	16	13	20	24
1	20	8	8	8	8	6	7	6	7	5	2	2	2	5	1	1	76	24	21	7	18	6
2	20	1	2	2	5	3	5	6	5	4	5	5	3	3	2	4	55	5	13	9	15	13
2	20	6	7	7	7	8	8	6	6	6	6	6	6	7	1	3	90	20	23	11	18	18
2	20	4	3	3	5	5	5	6	4	3	5	5	5	4	4	3	64	10	15	11	13	15
2	19	3	3	2	4	7	7	8	7	3	7	2	7	2	2	2	66	8	18	6	18	16
2	20	8	8	4	8	8	8	8	8	8	8	8	8	8	8	6	114	20	24	22	24	24
2	18	3	3	3	8	8	8	4	4	5	7	7	6	3	5	5	79	9	24	13	13	20
2	21	5	5	4	1	4	4	8	6	5	8	5	5	8	4	4	76	14	9	16	19	18
2	20	7	7	7	1	1	1	5	4	4	7	7	5	6	1	1	64	21	3	8	13	19
2	20	8	8	8	3	5	5	8	8	5	5	5	5	2	2	2	79	24	13	6	21	15
2	20	6	6	5	7	6	6	6	6	7	6	6	5	4	3	4	83	17	19	11	19	17
2	20	2	2	1	1	7	7	7	7	1	7	7	1	8	2	8	68	5	15	18	15	15
2	25	6	6	5	3	7	7	6	6	5	5	5	5	4	4	5	79	17	17	13	17	15
2	26	7	6	4	6	6	6	5	4	4	7	6	4	4	4	4	77	17	18	12	13	17
2	22	3	3	3	4	7	7	7	7	7	7	7	7	5	4	4	82	9	18	13	21	21
1	23	5	7	7	3	6	6	4	7	7	7	7	5	8	6	6	91	19	15	20	18	19
1	25	2	2	7	1	5	5	2	2	5	5	5	2	2	1	4	50	11	11	7	9	12
1	26	4	4	4	7	8	8	8	8	6	5	5	5	4	5	5	86	12	23	14	22	15
2	20	7	7	7	7	7	7	7	7	3	7	7	3	7	7	7	97	21	21	21	17	17
2	19	4	3	4	5	5	5	4	3	4	4	4	4	4	4	4	61	11	15	12	11	12
2	19	5	3	3	3	5	5	5	5	5	5	5	5	4	1	2	61	11	13	7	15	15
2	21	6	4	4	6	6	6	4	5	4	5	3	3	3	1	1	61	14	18	5	13	11
2	21	1	1	1	1	1	1	6	1	5	8	1	5	1	1	1	35	3	3	3	12	14
2	21	6	8	8	4	8	8	4	4	4	5	4	4	2	1	2	72	22	20	5	12	13
2	24	7	7	8	6	8	8	7	7	8	8	8	8	8	1	1	100	22	22	10	22	24
2	26	5	5	5	7	8	8	7	7	6	7	7	6	7	4	4	93	15	23	15	20	20
2	24	6	4	3	7	4	8	8	8	5	6	6	5	6	4	4	84	13	19	14	21	17
1	18	8	8	8	8	8	8	8	8	8	8	8	8	8	8	8	120	24	24	24	24	24
1	20	8	8	8	8	8	8	4	1	1	6	5	1	1	1	1	69	24	24	3	6	12
1	18	5	6	4	5	4	5	6	7	6	5	5	4	5	4	5	76	15	14	14	19	14
2	18	5	5	5	5	5	5	5	5	5	5	5	5	5	5	4	74	15	15	14	15	15
2	19	5	5	4	7	6	7	8	6	6	7	7	7	7	4	5	91	14	20	16	20	21
2	19	5	4	4	5	6	7	6	6	6	6	6	6	5	3	5	80	13	18	13	18	18
2	20	5	4	5	6	6	4	6	7	6	8	7	6	5	4	5	84	14	16	14	19	21
2	18	4	6	6	8	8	8	8	8	8	4	4	4	4	1	1	82	16	24	6	24	12
2	21	8	8	8	8	8	8	8	8	8	8	8	8	4	4	3	107	24	24	11	24	24
2	19	6	6	5	5	4	4	5	4	5	4	5	4	5	4	6	72	17	13	15	14	13
2	20	2	2	2	6	6	6	2	2	5	5	5	2	2	2	5	54	6	18	9	9	12
2	21	8	8	8	8	8	8	8	8	8	8	8	8	8	8	4	116	24	24	20	24	24
2	21	4	5	5	3	5	5	5	5	4	6	6	5	6	3	4	71	14	13	13	14	17
2	21	5	6	6	5	7	7	4	6	6	8	8	8	8	8	8	100	17	19	24	16	24
2	19	6	4	4	6	6	6	6	4	4	6	6	4	4	2	2	70	14	18	8	14	16
2	20	2	2	3	2	2	2	2	2	1	1	2	1	2	4	1	29	7	6	7	5	4
2	19	6	5	5	3	5	5	5	6	4	6	6	4	7	2	5	74	16	13	14	15	16
2	19	4	5	5	3	3	4	1	3	2	3	3	2	2	2	2	44	14	10	6	6	8
2	19	6	4	6	5	5	5	3	4	5	5	5	5	6	3	3	70	16	15	12	12	15
2	24	1	1	1	1	3	3	2	1	1	1	1	1	1	1	1	20	3	7	3	4	3
2	24	5	5	5	5	5	5	5	5	5	5	5	5	5	5	5	75	15	15	15	15	15
2	25	4	4	4	5	3	3	2	2	4	4	3	2	2	1	1	44	12	11	4	8	9
2	24	3	2	2	5	6	5	4	5	5	7	7	6	6	6	7	76	7	16	19	14	20
2	25	3	3	3	4	4	4	1	1	2	5	5	3	3	1	5	47	9	12	9	4	13
2	25	5	5	4	2	2	2	1	4	1	4	5	1	2	1	1	40	14	6	4	6	10
1	18	4	5	3	3	5	4	4	5	4	5	5	4	6	4	5	66	12	12	15	13	14
1	23	4	4	4	2	2	2	1	1	1	1	1	2	1	1	2	29	12	6	4	3	4
1	19	5	5	5	5	5	5	3	3	3	5	3	3	3	5	3	61	15	15	11	9	11
1	19	4	4	4	4	6	7	2	2	2	2	2	2	2	2	2	47	12	17	6	6	6
1	26	2	2	2	1	6	7	8	8	8	6	7	7	5	6	4	79	6	14	15	24	20
1	27	3	2	2	7	7	8	4	3	6	6	5	6	6	2	2	69	7	22	10	13	17
2	20	4	4	6	7	7	8	3	5	7	3	4	6	2	2	2	70	14	22	6	15	13
2	19	5	5	5	7	7	7	5	5	4	4	4	4	4	4	4	74	15	21	12	14	12
2	20	2	3	3	4	8	8	5	1	2	7	4	2	2	1	3	55	8	20	6	8	13
2	18	4	6	3	8	8	8	6	6	6	7	8	8	3	2	2	85	13	24	7	18	23
2	22	5	6	5	1	7	6	6	5	4	6	7	3	5	1	5	72	16	14	11	15	16
2	19	4	4	4	3	4	4	5	4	4	5	5	4	4	3	2	59	12	11	9	13	14
2	19	6	4	4	6	4	4	4	2	2	3	3	2	3	3	4	54	14	14	10	8	8
2	19	3	4	3	3	6	6	4	6	6	6	6	4	4	2	2	65	10	15	8	16	16
2	20	6	4	1	7	7	7	4	6	6	4	4	6	3	1	1	67	11	21	5	16	14
2	20	6	5	5	7	7	8	7	8	5	6	6	5	4	5	4	88	16	22	13	20	17
2	20	5	5	4	8	8	8	5	6	7	7	7	7	4	3	4	88	14	24	11	18	21
2	19	5	5	5	7	7	7	2	2	2	5	5	2	3	1	2	60	15	21	6	6	12
2	20	4	4	4	6	6	6	1	1	4	3	3	3	3	2	5	55	12	18	10	6	9
2	25	6	7	7	3	7	7	4	4	4	3	4	3	3	3	4	69	20	17	10	12	10
1	18	3	3	3	2	5	5	4	4	3	3	2	4	3	1	1	46	9	12	5	11	9
1	20	6	6	6	3	4	4	1	1	1	1	1	1	1	1	1	38	18	11	3	3	3
1	25	3	3	3	3	3	4	4	3	3	3	3	3	4	3	3	48	9	10	10	10	9
2	20	2	4	2	6	8	8	4	8	3	5	6	2	3	2	2	65	8	22	7	15	13
2	18	3	3	3	3	6	6	4	5	6	5	5	5	4	3	4	65	9	15	11	15	15
2	19	1	1	1	1	6	7	5	8	5	3	3	3	1	1	1	47	3	14	3	18	9
2	19	6	4	3	6	7	7	3	4	4	3	3	3	3	1	1	58	13	20	5	11	9
2	20	4	4	4	3	4	6	5	4	4	5	5	5	4	3	4	64	12	13	11	13	15
2	20	6	7	5	4	5	5	4	5	3	4	4	4	3	3	2	64	18	14	8	12	12
2	20	7	7	7	7	7	7	8	7	7	4	4	5	3	2	2	84	21	21	7	22	13
2	21	3	4	4	5	6	7	5	4	4	4	5	4	7	4	5	71	11	18	16	13	13
2	18	5	3	3	6	6	6	5	4	3	3	3	3	3	3	3	59	11	18	9	12	9
2	21	6	6	6	6	6	6	5	5	4	5	5	4	3	3	3	73	18	18	9	14	14
2	19	8	8	2	5	5	8	8	6	7	8	8	8	6	4	4	95	18	18	14	21	24
2	20	8	8	8	4	6	6	4	6	4	4	4	4	4	4	6	80	24	16	14	14	12
2	19	7	8	4	6	8	8	7	8	6	8	8	6	6	2	3	95	19	22	11	21	22
2	24	4	3	4	6	6	6	3	7	6	3	3	3	3	3	3	63	11	18	9	16	9
2	24	2	1	1	5	5	5	7	5	5	5	5	5	5	5	6	67	4	15	16	17	15
1	18	8	8	8	1	6	8	8	8	8	8	8	8	8	6	6	107	24	15	20	24	24
2	20	3	3	3	3	5	5	2	2	2	2	2	2	6	5	5	50	9	13	16	6	6
2	20	6	4	5	1	7	8	6	6	4	6	5	5	3	1	1	68	15	16	5	16	16
2	19	2	4	2	6	3	4	3	5	5	5	5	3	2	3	2	54	8	13	7	13	13
2	18	5	5	5	1	5	5	5	5	5	5	5	5	5	5	5	71	15	11	15	15	15
2	23	8	8	8	8	8	8	8	8	8	5	6	6	4	3	1	97	24	24	8	24	17
2	19	6	5	5	5	5	6	5	6	5	7	5	4	6	1	1	72	16	16	8	16	16
2	19	3	4	4	5	5	5	5	4	5	4	4	4	5	4	5	66	11	15	14	14	12
2	27	6	6	6	5	7	8	8	8	8	4	6	6	4	4	4	90	18	20	12	24	16
2	25	4	3	3	6	1	8	5	5	5	6	5	8	5	1	1	66	10	15	7	15	19
1	18	5	6	4	6	8	6	3	2	3	2	4	3	4	1	6	63	15	20	11	8	9
1	20	4	6	4	8	8	8	8	8	8	8	8	8	8	6	8	108	14	24	22	24	24
1	22	6	8	2	2	8	8	1	1	2	6	3	6	3	1	1	58	16	18	5	4	15
1	24	7	7	5	8	8	8	4	8	8	8	5	8	4	5	1	94	19	24	10	20	21
1	18	7	7	7	8	7	7	4	6	3	6	6	3	5	4	3	83	21	22	12	13	15
2	18	5	4	4	5	5	5	4	5	4	5	5	4	5	4	5	69	13	15	14	13	14
2	25	5	3	4	5	5	5	4	4	4	5	5	5	5	4	3	66	12	15	12	12	15
2	20	8	8	8	8	5	5	8	8	8	8	8	8	5	4	4	103	24	18	13	24	24
2	19	6	7	4	6	5	6	7	5	8	8	6	7	6	8	6	95	17	17	20	20	21
2	20	4	4	4	7	7	7	4	8	3	6	7	4	3	1	1	70	12	21	5	15	17
2	20	6	5	2	2	7	7	2	5	6	7	7	7	6	2	2	73	13	16	10	13	21
2	23	4	4	4	6	7	7	4	5	4	3	3	3	6	3	2	65	12	20	11	13	9
2	24	5	7	7	7	7	7	3	2	2	2	2	3	2	1	2	59	19	21	5	7	7
2	21	6	5	6	7	7	7	6	5	4	3	3	3	3	2	4	71	17	21	9	15	9
2	24	5	4	4	4	6	6	4	3	4	4	3	4	3	3	3	60	13	16	9	11	11
2	26	5	5	5	5	5	5	5	5	5	5	5	5	5	5	4	74	15	15	14	15	15
2	29	8	8	7	3	6	4	8	8	8	8	6	8	6	1	3	92	23	13	10	24	22
1	18	5	4	6	1	1	1	1	1	1	4	3	1	2	1	3	35	15	3	6	3	8
1	18	5	5	5	7	2	2	2	2	2	2	2	2	2	2	4	46	15	11	8	6	6
1	20	6	7	7	7	8	8	6	5	5	6	5	6	6	3	6	91	20	23	15	16	17
1	29	4	3	4	3	6	6	2	2	2	2	2	2	2	1	1	42	11	15	4	6	6
1	24	3	3	3	5	5	5	3	3	3	3	2	3	3	3	2	49	9	15	8	9	8
1	32	4	5	4	5	6	6	3	2	1	4	4	1	2	2	3	52	13	17	7	6	9
2	20	3	4	6	3	6	6	3	6	3	6	4	4	4	2	3	63	13	15	9	12	14
2	20	4	4	4	8	8	8	5	5	2	5	5	3	7	7	8	83	12	24	22	12	13
2	19	2	8	1	6	5	4	4	4	4	4	4	5	4	4	3	62	11	15	11	12	13
2	21	5	5	5	5	5	5	5	5	5	5	5	5	5	5	5	75	15	15	15	15	15
2	20	2	3	5	5	5	5	5	5	5	5	5	4	5	5	5	69	10	15	15	15	14
2	25	4	4	4	6	6	6	2	2	2	2	3	2	2	3	3	51	12	18	8	6	7
1	21	2	2	2	2	2	2	2	2	2	2	2	2	2	2	2	30	6	6	6	6	6
1	21	6	6	5	2	2	2	3	1	2	2	2	2	2	2	2	41	17	6	6	6	6
1	20	2	3	3	3	4	3	5	5	4	6	6	4	4	3	4	59	8	10	11	14	16
1	24	5	5	5	5	5	5	5	5	5	3	4	4	4	3	3	66	15	15	10	15	11
1	23	8	8	8	8	8	8	8	8	8	6	5	5	5	4	5	102	24	24	14	24	16
1	22	6	6	6	6	6	6	6	6	6	6	6	6	6	6	6	90	18	18	18	18	18
2	19	6	7	5	6	6	6	5	6	4	5	4	4	2	4	3	73	18	18	9	15	13
2	18	8	6	2	8	8	8	4	4	1	4	4	1	4	1	1	64	16	24	6	9	9
2	21	8	8	8	8	8	8	8	6	8	8	8	8	5	3	4	106	24	24	12	22	24
2	20	5	5	5	2	2	5	2	2	2	5	5	2	2	4	4	52	15	9	10	6	12
2	20	3	8	8	4	4	5	4	4	4	6	3	3	4	4	3	67	19	13	11	12	12
2	20	6	7	6	4	8	7	4	3	3	5	5	3	3	2	3	69	19	19	8	10	13
2	18	3	3	4	5	4	5	6	6	7	4	4	5	4	2	4	66	10	14	10	19	13
2	24	3	3	3	3	3	3	3	5	5	5	5	5	5	5	5	61	9	9	15	13	15
2	21	5	5	5	5	5	5	5	5	5	5	5	5	5	4	3	72	15	15	12	15	15
1	18	5	5	5	5	5	5	5	5	5	5	5	5	5	5	5	75	15	15	15	15	15
1	26	4	4	4	4	4	4	4	4	4	4	4	4	4	4	4	60	12	12	12	12	12
1	26	4	4	4	4	4	4	4	4	4	4	4	4	4	4	4	60	12	12	12	12	12
2	18	4	3	3	4	4	4	3	3	3	3	3	4	3	4	3	51	10	12	10	9	10
2	21	7	7	7	6	7	7	6	6	4	6	6	5	5	3	4	86	21	20	12	16	17
2	21	5	5	5	5	5	5	5	5	5	5	5	5	7	3	8	78	15	15	18	15	15
2	19	8	7	5	4	5	2	2	3	3	4	3	4	3	3	3	59	20	11	9	8	11
2	24	3	4	3	6	6	6	5	5	4	4	4	4	4	4	4	66	10	18	12	14	12
2	20	1	1	1	1	1	1	1	1	1	1	1	1	1	1	1	15	3	3	3	3	3
2	22	4	4	4	4	4	4	4	4	4	4	4	4	4	4	4	60	12	12	12	12	12
2	19	4	5	4	4	4	4	4	4	4	4	4	4	4	4	4	61	13	12	12	12	12
2	19	2	2	3	1	2	2	1	1	1	3	2	1	2	2	3	28	7	5	7	3	6
2	25	3	2	2	3	3	3	3	3	3	4	4	3	3	2	3	44	7	9	8	9	11
2	25	4	4	4	1	5	5	5	5	5	4	3	5	4	4	4	62	12	11	12	15	12
1	18	6	5	5	7	3	5	2	2	4	1	1	1	1	1	1	45	16	15	3	8	3
1	18	3	3	3	1	3	3	2	2	2	3	3	2	2	2	2	36	9	7	6	6	8
1	24	4	4	3	8	8	7	4	5	5	5	4	4	4	4	4	73	11	23	12	14	13
1	20	5	5	5	5	5	5	5	5	5	5	4	4	4	4	4	70	15	15	12	15	13
1	32	6	6	6	5	5	5	5	5	5	5	5	5	5	5	6	79	18	15	16	15	15
2	18	5	4	5	6	5	4	4	4	5	3	3	5	5	5	5	68	14	15	15	13	11
2	19	5	5	5	5	5	5	5	5	5	5	5	5	5	5	5	75	15	15	15	15	15
2	20	4	5	5	5	4	6	5	5	5	4	4	5	6	5	5	73	14	15	16	15	13
2	26	3	6	4	4	4	4	4	4	4	4	4	4	4	4	4	61	13	12	12	12	12
2	26	3	5	4	4	5	5	3	2	2	3	2	2	6	2	2	50	12	14	10	7	7
1	18	4	4	4	4	4	4	4	4	4	4	4	4	4	4	4	60	12	12	12	12	12
1	25	3	4	2	3	4	5	2	3	3	3	3	3	3	3	3	47	9	12	9	8	9
2	18	1	1	1	1	6	6	3	3	2	5	2	2	3	2	4	42	3	13	9	8	9
2	19	8	8	8	4	4	4	6	7	7	2	2	2	2	2	2	68	24	12	6	20	6
2	19	6	6	6	6	7	7	5	6	4	5	4	2	6	5	6	81	18	20	17	15	11
2	20	4	8	3	8	8	8	1	5	1	8	4	1	4	1	1	65	15	24	6	7	13
2	19	4	4	4	5	5	5	2	2	2	3	3	2	2	1	1	45	12	15	4	6	8
2	20	8	8	8	4	7	7	1	1	1	4	4	3	1	1	1	59	24	18	3	3	11
2	22	4	4	3	4	6	5	2	3	6	5	5	5	3	2	3	60	11	15	8	11	15
2	20	2	2	7	1	1	3	5	5	5	6	4	4	4	1	2	52	11	5	7	15	14
2	19	4	4	4	4	4	4	4	4	4	4	4	4	4	4	4	60	12	12	12	12	12
2	20	1	1	1	4	4	4	2	1	3	2	2	3	3	1	1	33	3	12	5	6	7
2	24	7	8	3	3	7	7	1	3	1	4	3	1	2	3	1	54	18	17	6	5	8
2	26	7	8	8	7	2	4	2	1	5	1	4	2	2	1	7	61	23	13	10	8	7
1	20	8	8	8	6	6	6	6	7	7	7	6	6	6	6	6	99	24	18	18	20	19
1	18	6	5	6	7	7	7	5	6	4	5	5	6	4	5	6	84	17	21	15	15	16
1	18	3	3	2	3	1	1	6	5	2	8	8	6	8	2	5	63	8	5	15	13	22
2	18	2	2	2	4	5	5	3	6	4	4	4	3	3	1	2	50	6	14	6	13	11
2	21	3	3	3	3	3	3	3	3	4	3	3	3	3	4	4	48	9	9	11	10	9
2	18	7	7	7	6	5	5	4	8	2	8	6	3	3	6	6	83	21	16	15	14	17
2	19	6	6	5	7	7	7	6	6	5	7	7	7	6	4	5	91	17	21	15	17	21
2	19	6	8	8	1	1	6	1	1	1	1	5	2	1	1	5	48	22	8	7	3	8
2	19	4	4	4	5	5	6	4	5	3	3	3	2	3	2	1	54	12	16	6	12	8
2	20	6	3	6	1	3	3	1	1	2	2	2	2	2	1	5	40	15	7	8	4	6
2	20	8	8	8	8	8	8	8	8	8	5	6	8	8	8	4	111	24	24	20	24	19
2	24	5	4	4	8	5	6	4	4	4	4	5	5	4	1	4	67	13	19	9	12	14
2	25	6	7	4	6	8	8	7	6	6	5	4	6	5	2	2	82	17	22	9	19	15
2	27	1	4	1	6	8	5	6	6	1	3	3	1	1	1	1	48	6	19	3	13	7
1	18	7	7	3	5	7	7	6	3	4	4	4	4	4	4	4	73	17	19	12	13	12
1	18	2	2	1	1	2	2	2	2	2	8	5	4	4	3	3	43	5	5	10	6	17
1	21	8	8	8	3	5	6	4	7	5	3	2	3	2	4	1	69	24	14	7	16	8
1	33	3	3	3	4	6	6	2	2	2	4	3	2	2	2	2	46	9	16	6	6	9
2	19	5	6	6	4	6	5	7	5	7	7	7	5	4	5	4	83	17	15	13	19	19
2	19	5	5	4	5	5	5	4	6	4	6	6	4	5	4	4	72	14	15	13	14	16
2	18	5	5	4	4	7	7	6	5	6	5	5	6	4	2	3	74	14	18	9	17	16
2	18	4	5	4	5	5	5	4	5	4	5	5	4	5	4	4	68	13	15	13	13	14
2	21	4	4	3	3	3	3	2	3	3	3	3	3	3	3	3	46	11	9	9	8	9
2	21	4	5	4	2	2	3	2	2	2	4	3	5	2	1	2	43	13	7	5	6	12
2	20	5	5	4	5	5	6	6	5	5	5	5	5	5	4	4	74	14	16	13	16	15
2	20	8	8	1	8	4	4	1	1	1	7	5	1	5	1	1	56	17	16	7	3	13
1	19	5	5	5	5	5	6	3	4	4	6	5	3	3	3	3	65	15	16	9	11	14
1	21	6	7	5	6	6	6	6	6	6	5	5	5	4	3	4	80	18	18	11	18	15
1	27	6	6	6	4	5	6	3	4	5	5	5	5	5	5	5	75	18	15	15	12	15
2	21	8	7	3	4	4	4	5	5	6	7	7	7	3	2	3	75	18	12	8	16	21
2	20	6	5	5	2	7	7	4	5	5	4	4	4	4	2	2	66	16	16	8	14	12
2	19	8	8	6	3	6	6	7	7	8	6	6	6	3	2	1	83	22	15	6	22	18
2	20	2	2	2	5	2	2	2	1	2	2	2	2	2	2	2	32	6	9	6	5	6
2	21	2	2	2	7	7	3	2	2	4	5	5	4	5	4	3	57	6	17	12	8	14
2	21	1	1	1	1	5	5	3	2	3	4	3	1	2	1	3	36	3	11	6	8	8
2	25	4	5	4	5	5	5	5	5	5	4	4	4	4	3	3	65	13	15	10	15	12
2	27	6	2	1	1	4	3	3	3	3	3	3	3	3	3	3	44	9	8	9	9	9
1	18	4	3	3	7	8	8	2	2	2	4	4	2	2	3	4	58	10	23	9	6	10
1	20	2	4	2	6	7	6	3	5	5	5	5	5	4	3	4	66	8	19	11	13	15
2	19	4	4	4	2	6	6	2	1	1	1	1	1	1	1	1	36	12	14	3	4	3
2	20	2	2	1	2	2	2	2	2	2	2	2	2	2	2	2	29	5	6	6	6	6
2	20	5	5	5	3	7	7	5	6	6	5	3	3	6	2	3	71	15	17	11	17	11
2	23	5	5	4	3	7	6	7	7	8	7	7	7	7	4	5	89	14	16	16	22	21
2	20	6	7	6	7	7	4	3	3	3	6	5	3	3	3	3	69	19	18	9	9	14
2	25	8	8	8	5	8	7	4	4	3	2	2	2	3	1	6	71	24	20	10	11	6
2	24	3	4	4	7	7	7	5	7	6	6	6	5	4	4	6	81	11	21	14	18	17
2	29	3	3	2	2	5	5	7	5	6	7	2	5	4	1	2	59	8	12	7	18	14
1	18	6	3	2	1	8	8	6	8	2	8	8	2	3	8	8	81	11	17	19	16	18
1	19	5	3	3	3	5	3	3	2	2	5	4	3	2	4	2	49	11	11	8	7	12
1	19	3	3	3	3	6	6	3	5	5	6	8	6	6	1	4	68	9	15	11	13	20
1	18	7	6	7	7	7	7	6	6	5	5	5	5	5	5	5	88	20	21	15	17	15
1	20	4	5	4	5	6	5	3	5	4	6	5	5	4	2	4	67	13	16	10	12	16
1	18	4	4	4	2	4	4	3	3	3	5	4	4	4	3	3	54	12	10	10	9	13
1	26	1	1	1	1	3	2	6	4	4	4	4	4	4	5	4	48	3	6	13	14	12
2	18	5	4	4	5	6	6	4	3	3	3	3	3	3	4	4	60	13	17	11	10	9
2	20	6	6	6	6	6	6	6	6	6	6	6	5	7	5	6	89	18	18	18	18	17
2	19	6	4	4	2	6	6	4	4	4	4	4	4	4	4	4	64	14	14	12	12	12
2	25	4	4	4	6	6	5	5	4	4	4	4	4	4	4	4	66	12	17	12	13	12
2	18	1	1	1	1	1	4	7	5	7	5	4	7	1	3	4	52	3	6	8	19	16
2	20	3	4	4	4	5	5	4	4	4	5	5	5	5	5	5	67	11	14	15	12	15
2	24	1	1	1	8	8	8	1	1	5	8	8	8	4	2	8	72	3	24	14	7	24
2	21	3	3	2	2	4	4	2	2	2	2	2	2	3	2	2	37	8	10	7	6	6
2	28	8	8	8	8	8	8	8	8	8	8	2	8	5	8	3	106	24	24	16	24	18
1	19	5	8	8	3	8	8	4	4	4	4	4	4	4	7	6	81	21	19	17	12	12
1	18	4	4	4	4	8	8	5	8	8	8	8	8	4	4	2	87	12	20	10	21	24
1	25	8	8	8	4	6	8	2	2	1	1	1	1	4	2	2	58	24	18	8	5	3
2	19	3	1	1	5	5	5	6	1	5	1	1	1	1	5	5	46	5	15	11	12	3
2	20	6	4	6	4	4	4	4	4	4	7	4	4	4	5	5	69	16	12	14	12	15
2	21	2	2	8	3	5	5	2	6	4	5	2	2	2	4	2	54	12	13	8	12	9
2	21	2	3	1	4	4	4	1	1	1	1	1	1	1	1	1	27	6	12	3	3	3
2	18	3	3	3	3	3	3	3	3	3	3	3	3	3	3	3	45	9	9	9	9	9
2	19	3	3	3	3	3	3	3	3	3	3	3	3	3	3	3	45	9	9	9	9	9
2	26	3	3	3	4	5	5	2	4	3	3	3	1	3	1	1	44	9	14	5	9	7
2	23	3	4	5	6	6	6	5	5	6	6	5	5	5	5	5	77	12	18	15	16	16
2	23	4	5	4	4	5	4	3	2	2	1	2	1	1	2	4	44	13	13	7	7	4
2	19	3	4	8	4	5	4	4	6	6	4	4	4	7	4	4	71	15	13	15	16	12
2	27	7	7	7	7	7	7	7	7	7	7	7	7	7	7	7	105	21	21	21	21	21
2	25	3	3	3	4	4	4	6	7	3	3	4	3	3	4	2	56	9	12	9	16	10
1	18	1	1	1	1	5	8	8	8	8	6	4	6	4	1	1	63	3	14	6	24	16
1	20	4	4	4	4	4	4	4	4	4	4	4	4	4	4	4	60	12	12	12	12	12
2	20	2	2	2	5	6	6	6	4	3	4	4	4	5	3	3	59	6	17	11	13	12
2	21	4	4	4	5	6	6	4	4	4	5	5	5	5	5	5	71	12	17	15	12	15
2	19	4	4	4	3	1	1	5	4	3	5	4	3	4	4	2	51	12	5	10	12	12
2	19	3	4	4	5	6	6	6	4	4	4	3	4	4	4	4	65	11	17	12	14	11
2	19	5	5	5	6	7	7	5	4	4	6	4	4	5	5	2	74	15	20	12	13	14
2	30	4	4	5	5	6	6	5	7	4	6	4	3	5	4	4	72	13	17	13	16	13
2	26	6	6	6	1	1	1	1	4	1	1	1	1	1	1	1	33	18	3	3	6	3
1	18	1	4	4	6	6	6	2	2	5	2	2	2	2	2	2	48	9	18	6	9	6
1	19	4	4	7	5	4	3	2	5	7	6	5	5	6	5	6	74	15	12	17	14	16
1	21	5	5	4	3	6	5	1	1	1	1	1	1	1	1	1	37	14	14	3	3	3
1	22	4	6	5	7	7	6	6	6	6	6	6	6	6	3	5	85	15	20	14	18	18
2	19	4	3	3	6	5	4	4	6	5	4	5	3	3	2	2	59	10	15	7	15	12
2	18	1	5	1	1	5	5	4	4	6	6	5	5	5	6	5	64	7	11	16	14	16
2	21	2	2	2	2	2	2	7	7	7	7	7	7	4	3	4	65	6	6	11	21	21
2	21	2	2	7	6	6	6	6	4	5	6	6	6	8	4	6	80	11	18	18	15	18
2	20	5	6	6	5	6	6	3	3	2	2	2	2	1	1	2	52	17	17	4	8	6
2	19	7	7	5	7	7	7	5	5	5	5	6	5	4	4	4	83	19	21	12	15	16
2	24	6	8	6	4	5	6	5	7	4	6	5	5	5	3	4	79	20	15	12	16	16
2	19	5	5	5	3	7	7	7	7	7	7	7	7	7	7	7	95	15	17	21	21	21
2	20	7	7	7	1	6	1	5	7	7	7	7	7	4	4	4	81	21	8	12	19	21
1	18	5	5	3	4	4	4	1	1	1	1	1	1	1	1	1	34	13	12	3	3	3
1	19	5	6	5	3	6	6	6	5	6	7	7	6	5	2	3	78	16	15	10	17	20
1	18	6	6	5	4	5	4	3	6	6	8	7	6	1	7	2	76	17	13	10	15	21
1	20	4	4	4	6	6	6	6	6	6	6	6	6	6	4	4	80	12	18	14	18	18
2	19	1	1	2	2	6	6	5	5	5	4	5	5	2	1	1	51	4	14	4	15	14
2	23	4	4	4	8	8	8	4	4	4	4	4	4	4	4	5	73	12	24	13	12	12
2	19	6	6	3	3	6	4	1	2	2	2	2	2	2	2	3	46	15	13	7	5	6
1	19	5	4	5	2	3	2	1	1	1	4	2	1	3	5	7	46	14	7	15	3	7
1	21	4	4	3	7	7	8	4	6	5	5	4	4	4	4	3	72	11	22	11	15	13
1	18	2	1	2	5	3	5	4	3	2	1	3	1	2	1	1	36	5	13	4	9	5
1	22	5	5	5	1	2	7	6	6	6	6	3	6	3	1	1	63	15	10	5	18	15
2	20	6	6	5	5	6	5	5	5	5	5	5	5	5	6	6	80	17	16	17	15	15
2	18	4	4	4	4	4	4	4	4	4	4	3	2	2	2	2	51	12	12	6	12	9
2	20	4	2	2	5	6	6	6	4	6	5	5	5	3	2	1	62	8	17	6	16	15
2	20	7	6	4	7	8	8	8	8	8	6	5	6	2	3	4	90	17	23	9	24	17
1	18	4	5	4	2	3	5	4	3	4	5	5	3	5	2	3	57	13	10	10	11	13
1	24	3	3	3	3	6	5	6	5	6	5	6	6	5	3	6	71	9	14	14	17	17
2	19	3	4	4	1	6	6	8	7	8	8	7	7	6	5	5	85	11	13	16	23	22
2	19	3	3	3	5	6	6	4	4	4	5	5	4	5	5	6	68	9	17	16	12	14
2	19	7	5	5	5	6	6	6	6	6	4	4	5	4	4	2	75	17	17	10	18	13
2	19	6	6	6	6	6	6	5	6	6	5	5	5	4	3	3	78	18	18	10	17	15
2	27	2	2	2	5	5	5	3	2	3	4	5	4	4	4	4	54	6	15	12	8	13
1	18	5	5	5	5	5	5	5	4	8	4	7	6	7	7	7	85	15	15	21	17	17
1	20	5	6	5	2	4	4	4	2	3	6	5	2	3	5	7	63	16	10	15	9	13
1	20	4	5	4	5	6	6	5	4	4	4	4	4	2	2	2	61	13	17	6	13	12
1	25	6	6	6	5	6	6	4	5	4	5	3	3	2	2	2	65	18	17	6	13	11
2	20	2	2	2	2	2	1	1	1	1	1	1	1	1	1	1	20	6	5	3	3	3
2	19	4	4	4	4	4	4	4	4	4	4	4	4	4	4	4	60	12	12	12	12	12
2	24	5	4	3	3	4	5	5	5	5	4	4	4	2	3	3	59	12	12	8	15	12
2	23	4	4	4	5	4	3	4	4	3	2	2	2	2	2	2	47	12	12	6	11	6
1	18	3	3	3	4	4	5	2	2	2	2	2	2	2	2	2	40	9	13	6	6	6
1	19	2	2	2	1	1	1	5	4	4	4	6	7	6	3	7	55	6	3	16	13	17
1	20	4	3	3	5	6	6	5	5	6	4	3	4	4	4	4	66	10	17	12	16	11
2	19	3	3	3	6	6	6	2	2	2	4	2	2	2	2	2	47	9	18	6	6	8
2	22	4	4	4	5	6	6	5	5	4	4	4	4	4	3	5	67	12	17	12	14	12
2	24	1	4	1	7	8	8	1	1	1	1	1	1	1	1	1	38	6	23	3	3	3
2	19	4	3	3	3	5	5	3	3	4	4	4	4	4	4	4	57	10	13	12	10	12
2	20	4	2	4	5	3	3	8	4	5	5	4	8	5	2	2	64	10	11	9	17	17
2	23	7	7	7	7	7	7	7	6	6	6	6	6	6	6	6	97	21	21	18	19	18
1	20	5	5	2	5	3	4	6	6	6	2	3	6	3	1	1	58	12	12	5	18	11
2	18	4	5	1	1	3	3	4	1	1	4	1	1	4	1	4	38	10	7	9	6	6
2	18	8	8	8	8	8	8	5	8	5	6	6	4	3	4	4	93	24	24	11	18	16
2	20	7	7	6	7	8	8	6	5	6	7	7	6	6	6	6	98	20	23	18	17	20
2	23	4	1	1	6	6	5	1	7	6	6	5	5	4	1	3	61	6	17	8	14	16
2	25	5	5	5	5	3	3	6	8	8	8	8	7	7	3	3	84	15	11	13	22	23
2	24	2	2	2	2	2	5	3	2	2	2	2	2	2	2	2	34	6	9	6	7	6
1	19	5	3	5	2	2	2	4	4	1	2	2	2	4	2	3	43	13	6	9	9	6
1	18	3	3	2	3	6	7	8	8	8	6	6	8	4	2	5	79	8	16	11	24	20
1	21	4	4	4	4	6	7	2	4	4	5	4	3	2	4	4	61	12	17	10	10	12
1	18	5	5	5	6	5	5	5	4	5	5	5	5	4	4	3	71	15	16	11	14	15
2	20	4	5	5	5	7	7	8	8	7	7	7	8	6	4	5	93	14	19	15	23	22
2	19	8	8	8	7	8	8	5	6	6	5	5	4	4	4	6	92	24	23	14	17	14
2	19	5	5	5	5	5	5	4	5	4	3	3	3	1	1	1	55	15	15	3	13	9
2	23	5	6	4	4	5	5	4	5	4	4	4	4	4	4	4	66	15	14	12	13	12
2	23	5	4	5	2	3	5	6	6	2	2	2	3	2	1	1	49	14	10	4	14	7
2	26	2	4	2	5	5	6	3	2	1	3	2	1	1	1	1	39	8	16	3	6	6
2	25	1	1	1	1	1	1	1	1	1	1	1	1	1	1	8	22	3	3	10	3	3
1	18	2	2	2	4	5	4	2	2	2	2	2	1	2	2	2	36	6	13	6	6	5
2	19	4	5	5	6	6	7	2	3	2	2	2	2	2	2	3	53	14	19	7	7	6
2	21	2	2	1	1	4	5	2	1	1	1	1	1	1	3	4	30	5	10	8	4	3
2	21	3	4	4	2	2	6	4	4	4	4	6	4	4	3	4	58	11	10	11	12	14
1	18	6	6	6	4	4	6	1	4	1	4	4	3	3	1	1	54	18	14	5	6	11
2	19	4	4	4	6	2	3	2	2	2	2	2	2	1	1	2	39	12	11	4	6	6
2	24	1	1	1	3	3	3	1	1	1	1	1	1	1	3	1	23	3	9	5	3	3
2	24	2	2	2	1	1	1	4	3	2	4	1	1	2	1	1	28	6	3	4	9	6
1	19	5	5	5	3	6	6	5	5	5	4	5	5	4	4	5	72	15	15	13	15	14
1	20	5	4	4	5	6	6	5	5	5	2	1	4	1	1	2	56	13	17	4	15	7
2	18	4	4	4	4	8	8	4	5	4	4	4	4	4	4	4	69	12	20	12	13	12
2	25	3	4	6	4	6	5	6	6	6	3	3	3	3	2	4	64	13	15	9	18	9
1	25	6	6	6	4	6	7	4	7	4	4	3	3	3	5	5	73	18	17	13	15	10
2	18	3	3	2	3	2	5	5	3	5	5	5	4	3	5	5	58	8	10	13	13	14
2	20	8	8	8	1	4	1	1	1	1	6	4	1	4	4	5	57	24	6	13	3	11
1	18	8	7	3	7	7	8	8	8	6	7	7	6	7	7	3	99	18	22	17	22	20
1	18	4	5	4	6	6	6	3	4	3	4	3	4	4	3	4	63	13	18	11	10	11
1	18	2	3	7	6	7	7	2	2	2	3	3	3	3	7	5	62	12	20	15	6	9
2	20	5	4	4	2	2	2	2	4	2	2	2	2	2	1	1	37	13	6	4	8	6
2	24	3	3	7	3	6	6	3	3	2	2	2	2	2	5	3	52	13	15	10	8	6
1	21	4	6	3	5	5	5	5	3	3	3	3	3	5	4	5	62	13	15	14	11	9
2	21	4	3	2	4	2	3	1	1	2	4	3	3	3	2	8	45	9	9	13	4	10
2	20	5	4	4	5	6	6	5	5	6	4	4	5	5	5	4	73	13	17	14	16	13
2	20	5	4	6	4	6	6	4	4	4	6	6	5	4	3	4	71	15	16	11	12	17
2	19	8	7	7	4	5	4	5	6	6	6	6	6	6	6	6	88	22	13	18	17	18
2	25	7	6	6	5	7	6	5	5	4	2	2	2	2	1	1	61	19	18	4	14	6
1	24	6	6	5	3	6	6	6	4	6	3	2	2	2	2	2	61	17	15	6	16	7
1	29	5	4	4	3	4	7	7	7	7	7	7	7	6	4	3	82	13	14	13	21	21
2	20	1	1	7	2	4	4	2	2	2	2	2	2	2	2	2	37	9	10	6	6	6
2	25	3	3	3	5	3	3	1	1	1	1	1	1	1	1	1	29	9	11	3	3	3
1	18	6	7	5	6	7	7	7	6	6	6	6	6	6	5	6	92	18	20	17	19	18
1	18	3	5	3	3	5	3	3	3	3	5	3	3	1	2	3	48	11	11	6	9	11
2	20	5	5	5	5	6	6	6	2	2	6	6	2	6	1	5	68	15	17	12	10	14
1	18	5	6	6	3	6	6	7	7	4	5	5	6	2	1	1	70	17	15	4	18	16
1	18	5	5	5	5	6	6	4	4	4	3	3	3	4	2	2	61	15	17	8	12	9
1	20	6	6	6	6	6	6	6	6	4	5	5	4	6	5	5	82	18	18	16	16	14
2	20	6	7	7	6	7	7	8	8	8	4	4	5	3	2	1	83	20	20	6	24	13
1	18	4	3	3	6	3	6	2	2	2	5	5	2	2	1	1	47	10	15	4	6	12
1	18	4	7	5	1	1	1	6	6	1	4	4	1	5	1	1	48	16	3	7	13	9
1	18	6	7	4	7	8	8	5	5	4	6	4	4	5	5	4	82	17	23	14	14	14
2	29	1	1	1	1	1	1	1	1	1	1	1	1	1	1	2	16	3	3	4	3	3
2	19	4	3	2	2	5	7	6	6	4	3	3	3	1	2	2	53	9	14	5	16	9
1	21	3	5	3	2	6	5	2	2	2	1	1	1	4	5	3	45	11	13	12	6	3
2	21	8	8	8	8	5	5	1	1	1	6	6	4	4	1	4	70	24	18	9	3	16
2	25	7	7	7	8	8	7	3	4	2	6	4	2	3	5	3	76	21	23	11	9	12
2	24	5	5	6	7	7	7	3	5	6	2	2	4	3	3	3	68	16	21	9	14	8
2	21	5	5	4	6	6	6	3	2	2	2	2	2	2	2	2	51	14	18	6	7	6
1	18	3	4	6	2	6	5	2	2	2	2	2	1	1	1	2	41	13	13	4	6	5
1	25	3	6	3	2	6	6	5	4	6	3	3	3	3	2	2	57	12	14	7	15	9
2	27	3	3	6	6	6	5	1	2	3	4	2	2	2	2	2	49	12	17	6	6	8
1	21	3	2	2	4	6	6	3	6	3	6	7	5	5	3	5	66	7	16	13	12	18
1	21	1	1	1	1	1	1	1	1	8	8	8	8	8	8	8	64	3	3	24	10	24
2	21	2	2	2	5	3	3	5	5	4	4	4	4	5	4	5	57	6	11	14	14	12
2	19	1	2	2	8	8	8	6	6	3	7	7	4	4	2	7	75	5	24	13	15	18
2	21	6	6	5	4	5	5	3	4	6	6	6	6	6	2	4	74	17	14	12	13	18
2	20	5	6	5	6	6	6	5	5	5	5	5	5	5	5	5	79	16	18	15	15	15
